# Supplementary material for: How common are high-risk coronavirus contacts? A video-observational analysis of outdoor public place behavior during the COVID-19 pandemic
Source: PLoS One. 2022 Mar 17;17(3):e0265680. doi: 10.1371/journal.pone.0265680 (PMC8929547; doi:10.1371/journal.pone.0265680)
Supplement: S1 File — (TXT) [file pone.0265680.s001.txt]

-------------------------------------------------------------------------------------------
      name:  <unnamed>
       log:  C:\Users\zgn603\Dropbox\Forskning\CoronaProject\High-Risk Paper\Stata_logFile.
> log
  log type:  text
 opened on:  27 Jan 2022, 10:33:32

. 
. *create stable data selection 
. drop if highrisk == .
(0 observations deleted)

. drop if proximity == .
(1 observation deleted)

. 
. *average observation time
. sum difftime

    Variable |        Obs        Mean    Std. Dev.       Min        Max
-------------+---------------------------------------------------------
    difftime |      7,813    27.05952    15.02504          4        120

. 
. *high-risk and normal social dist freq
. fre highrisk 

highrisk
-----------------------------------------------------------
              |      Freq.    Percent      Valid       Cum.
--------------+--------------------------------------------
Valid   0     |       7793      99.74      99.74      99.74
        1     |         20       0.26       0.26     100.00
        Total |       7813     100.00     100.00           
-----------------------------------------------------------

. mean highrisk

Mean estimation                   Number of obs   =      7,813

--------------------------------------------------------------
             |       Mean   Std. Err.     [95% Conf. Interval]
-------------+------------------------------------------------
    highrisk |   .0025598   .0005717      .0014392    .0036805
--------------------------------------------------------------

. mean proximity

Mean estimation                   Number of obs   =      7,813

--------------------------------------------------------------
             |       Mean   Std. Err.     [95% Conf. Interval]
-------------+------------------------------------------------
   proximity |    .781774   .0046732      .7726133    .7909347
--------------------------------------------------------------

. codebook proximity

-------------------------------------------------------------------------------------------
proximity                                                                       (unlabeled)
-------------------------------------------------------------------------------------------

                  type:  numeric (byte)
                 label:  labels15

                 range:  [0,1]                        units:  1
         unique values:  2                        missing .:  0/7,813

            tabulation:  Freq.   Numeric  Label
                         1,705         0  No
                         6,108         1  Yes

. codebook highrisk if proximity == 1

-------------------------------------------------------------------------------------------
highrisk                                                                        (unlabeled)
-------------------------------------------------------------------------------------------

                  type:  numeric (float)

                 range:  [0,1]                        units:  1
         unique values:  2                        missing .:  0/6,108

            tabulation:  Freq.  Value
                         6,088  0
                            20  1

. 
. *create ordinale violation outcome 
. gen ordinal_outcome = .
(7,813 missing values generated)

. replace ordinal_outcome = 0 if proximity == 0
(1,705 real changes made)

. replace ordinal_outcome = 1 if proximity == 1
(6,108 real changes made)

. replace ordinal_outcome = 2 if proximity == 1 & highrisk == 1
(20 real changes made)

. codebook ordinal_outcome

-------------------------------------------------------------------------------------------
ordinal_outcome                                                                 (unlabeled)
-------------------------------------------------------------------------------------------

                  type:  numeric (float)

                 range:  [0,2]                        units:  1
         unique values:  3                        missing .:  0/7,813

            tabulation:  Freq.  Value
                         1,705  0
                         6,088  1
                            20  2

. 
. *violations regressed on secounds of observation 
. ologit ordinal_outcome difftime, robust or

Iteration 0:   log pseudolikelihood = -4233.5177  
Iteration 1:   log pseudolikelihood = -4098.1246  
Iteration 2:   log pseudolikelihood = -4089.4663  
Iteration 3:   log pseudolikelihood =  -4089.402  
Iteration 4:   log pseudolikelihood =  -4089.402  

Ordered logistic regression                     Number of obs     =      7,813
                                                Wald chi2(1)      =     145.45
                                                Prob > chi2       =     0.0000
Log pseudolikelihood =  -4089.402               Pseudo R2         =     0.0340

---------------------------------------------------------------------------------
                |               Robust
ordinal_outcome | Odds Ratio   Std. Err.      z    P>|z|     [95% Conf. Interval]
----------------+----------------------------------------------------------------
       difftime |   1.045959    .003897    12.06   0.000     1.038349    1.053625
----------------+----------------------------------------------------------------
          /cut1 |   -.157401   .0911961                      -.336142      .02134
          /cut2 |   7.761658   .3428544                      7.089676     8.43364
---------------------------------------------------------------------------------
Note: Estimates are transformed only in the first equation.

. margins, at(difftime = (10(10)90)) predict(outcome(1)) predict(outcome(2))

Adjusted predictions                            Number of obs     =      7,813
Model VCE    : Robust

1._predict   : Pr(ordinal_outcome==1), predict(outcome(1))
2._predict   : Pr(ordinal_outcome==2), predict(outcome(2))

1._at        : difftime        =          10

2._at        : difftime        =          20

3._at        : difftime        =          30

4._at        : difftime        =          40

5._at        : difftime        =          50

6._at        : difftime        =          60

7._at        : difftime        =          70

8._at        : difftime        =          80

9._at        : difftime        =          90

------------------------------------------------------------------------------
             |            Delta-method
             |     Margin   Std. Err.      z    P>|z|     [95% Conf. Interval]
-------------+----------------------------------------------------------------
_predict#_at |
        1 1  |   .6465312   .0128469    50.33   0.000     .6213518    .6717106
        1 2  |   .7408978   .0057227   129.47   0.000     .7296815    .7521142
        1 3  |   .8167471   .0056894   143.56   0.000     .8055962    .8278981
        1 4  |   .8734044    .007652   114.14   0.000     .8584067    .8884021
        1 5  |   .9131311   .0081492   112.05   0.000      .897159    .9291031
        1 6  |    .939227   .0075063   125.13   0.000      .924515     .953939
        1 7  |   .9547321   .0063618   150.07   0.000     .9422633     .967201
        1 8  |   .9618074   .0053713   179.07   0.000     .9512799    .9723349
        1 9  |   .9615308   .0056036   171.59   0.000     .9505479    .9725136
        2 1  |   .0006668   .0002107     3.16   0.002     .0002539    .0010798
        2 2  |   .0010447   .0003046     3.43   0.001     .0004478    .0016416
        2 3  |   .0016364   .0004418     3.70   0.000     .0007705    .0025023
        2 4  |   .0025623    .000646     3.97   0.000     .0012963    .0038284
        2 5  |     .00401   .0009569     4.19   0.000     .0021345    .0058856
        2 6  |   .0062706    .001444     4.34   0.000     .0034403    .0091009
        2 7  |    .009793   .0022278     4.40   0.000     .0054266    .0141594
        2 8  |   .0152636   .0035132     4.34   0.000     .0083778    .0221494
        2 9  |    .023717   .0056367     4.21   0.000     .0126693    .0347647
------------------------------------------------------------------------------

. marginsplot, graphregion(color(white)) scheme(s2mono) 

  Variables that uniquely identify margins: difftime

. 
. 
end of do-file
